# Supplementary material for: Investigation of Essential Oil from Cumin (Cuminum cyminum) Seeds and Selected Terpenes as Repellents Against Adult Female Phlebotomus papatasi (Scopoli) (Diptera: Psychodidae) Sand Flies
Source: Insects. 2025 Jun 6;16(6):599. doi: 10.3390/insects16060599 (PMC12193036; doi:10.3390/insects16060599)
Supplement: Supplementary file 1 [file insects-16-00599-s001.zip]

Archive with 1 entries (1 files):
- insects-3601922-supplementary.pdf
